# Supplementary material for: The Impact of COVID-19 on Mortality in Italy: Retrospective Analysis of Epidemiological Trends
Source: JMIR Public Health Surveill. 2022 Apr 7;8(4):e36022. doi: 10.2196/36022 (PMC8993143; doi:10.2196/36022)
Supplement: Multimedia Appendix 2 [file publichealth_v8i4e36022_app2.zip]

Archive with 44 entries (42 files):
- Female/
- Female/F10-14.jpeg
- Female/F15-19.jpeg
- Female/F20-24.jpeg
- Female/F25-29.jpeg
- Female/F30-34.jpeg
- Female/F35-39.jpeg
- Female/F4-.jpeg
- Female/F40-44.jpeg
- Female/F45-49.jpeg
- Female/F5-9.jpeg
- Female/F50-54.jpeg
- Female/F55-59.jpeg
- Female/F60-64.jpeg
- Female/F65-69.jpeg
- Female/F70-74.jpeg
- Female/F75-79.jpeg
- Female/F80-84.jpeg
- Female/F85-89.jpeg
- Female/F90-94.jpeg
- Female/F95+.jpeg
- Female/FG.jpeg
- Male/
- Male/M10-14.jpeg
- Male/M15-19.jpeg
- Male/M20-24.jpeg
- Male/M25-29.jpeg
- Male/M30-34.jpeg
- Male/M35-39.jpeg
- Male/M4-.jpeg
- Male/M40-44.jpeg
- Male/M45-49.jpeg
- Male/M5-9.jpeg
- Male/M50-54.jpeg
- Male/M55-59.jpeg
- Male/M60-64.jpeg
- Male/M65-69.jpeg
- Male/M70-74.jpeg
- Male/M75-79.jpeg
- Male/M80-84.jpeg
- Male/M85-89.jpeg
- Male/M90-94.jpeg
- Male/M95+.jpeg
- Male/MG.jpeg
